# Supplementary material for: Aphid adaptation to cucurbits: sugars, cucurbitacin and phloem structure in resistant and susceptible melons
Source: BMC Plant Biol. 2023 May 5;23:239. doi: 10.1186/s12870-023-04248-1 (PMC10161555; doi:10.1186/s12870-023-04248-1)
Supplement: Supplementary file 1 — Additional file 1: Table S1. Quantification of seven phloem-associated metabolites in six melon lines. Stachyose, trehalose, sucrose, raffinose and galactinol were analysed by GC-MS and quantified as the area under the chromatogram peak (no units) corrected by leaf sample weight (g). Cucurbitacin B and Glycosylated Cucurbitacin B were analysed by LC-MS and expressed as nM.mg-1. PI 161375 and PI 482398 melons carry different Vat resistance alleles, Védrantais and Charentais T are susceptible to aphids. Their isogenic and near-isogenic lines with resistance donors are noted [Védrantais]R_PI 161375 and [Charentais]R_PI 482398. Table S2. Quantification of five phloem-associated metabolites in healthy versus aphid-infested melon plants. Védrantais and its isogenic [Védrantais]R_PI 161375 plants were infested for 17h by NM1 aphid clone -triggering the Vat-mediated resistance- in both experiments, in experiment (1) by GWD2 aphids -triggering too the Vat-mediated resistance- and in experiment (2) by C6 aphids -no triggering the Vat-mediated resistance. Stachyose, sucrose and galactinol were analysed by GC-MS in melon leaves and expressed as peak area (no units) corrected by leaf sample weight (g). Cucurbitacin B and Glycosylated Cucurbitacin B were analysed by LC-MS and expressed as nMole.mg-1. Table S3. Quantification of seven metabolites in Okra and Védrantais melon plants. Sucrose, trehalose, galactinol, raffinose and stachyose were analysed by GC-MS and expressed as peak area/mg. Cucurbitacin B (Cb) and Glycosylated Cucurbitacin B (Cb-Glc) were analysed by LC-MS and expressed as nM/g. Table S4. Seven melon-associated metabolites in aphids during fasting. C6 adult aphids were reared on Védrantais melon plants, then fasted by batches of 20 to 50 individuals for 3h, 6h and 23h. t0 corresponds to the aphids sampled at rearing (before fasting). Stachyose, sucrose and galactinol were analysed by GC-MS in aphid batches and expressed as peak area (no units) corrected by the aph [file 12870_2023_4248_MOESM1_ESM.xlsx]

## Sheet: sup_table_1
Melon Genotype	Stachyose	Trehalose	Sucrose	Raffinose	Galactinol	Curcubitacin B	Glycosylated Curcubitacin B
PI 161375	1.07256e+06	128457	18247750	398206	5.58759e+06	0.112102	1.66571
PI 161375	1.39063e+06	209689	2.06267e+07	440974	6.35471e+06	0.138718	1.38375
PI 161375	702646	129108	2.16871e+07	449261	3.69316e+06	0.475306	2.3741
PI 161375	2.02854e+06	1.60989e+06	6.36874e+07	1.04842e+06	1.86346e+07	0.219517	2.29217
PI 161375	2.28396e+06	847252	3.90462e+07	799699	1.90044e+07	0.107185	1.31811
Védrantais	1.19522e+06	207645	2.17926e+07	668882	9.56499e+06	1.36604	6.30345
Védrantais	662054	117682	2.66615e+07	773713	5.80192e+06	0.575971	9.09625
Védrantais	1.28504e+06	133529	2.11601e+07	744660	7.15101e+06	1.318	6.72908
Védrantais	544107	109965	2.67951e+07	608152	5.03301e+06	1.05004	11.297
Védrantais	352357	194241	2.70842e+07	813788	4.97922e+06	6.66932	12.3699
Védrantais [R_PI161375]	376011	1.4135e+06	4.11787e+07	732216	5.48305e+06	0.312642	11.4694
Védrantais [R_PI161375]	527498	1.07552e+06	3.8816e+07	611018	8.95582e+06	3.55554	10.2917
Védrantais [R_PI161375]	367053	2.05573e+06	46282445	661746	5713515	4.46787	9.1184
Védrantais [R_PI161375]	338908	752370	3.1689e+07	568104	3.73047e+06	0.413426	10.6567
Védrantais [R_PI161375]	226650	695010	3.71802e+07	582635	5.72252e+06	0.487012	15.4535
PI 482398	2.28451e+06	472188	4.96586e+07	615175	7.50445e+06	0	0.0495928
PI 482398	2.41914e+06	538091	5.07921e+07	704568	8.92384e+06	0	0.0160996
PI 482398	1.9901e+06	611640	5.03992e+07	540783	8.68539e+06	0	0.0362159
PI 482398	2.04096e+06	371344	4.57577e+07	597120	7.00517e+06	0	0
PI 482398	2.13983e+06	520891	5.36422e+07	701247	1.00784e+07	0	0.0318351
Charantais T	1.65715e+06	225488	1.77076e+07	457028	1.11459e+07	0.146813	3.94796
Charantais T	1.16164e+06	161000	1.85811e+07	338489	6.67991e+06	0.626598	4.7862
Charantais T	1.5903e+06	338095	2.28388e+07	518933	1.01006e+07	2.00545	3.57809
Charantais T	2.27824e+06	293725	2.0086e+07	581650	1.20477e+07	0.678721	2.92444
Charantais T	2.13141e+06	255830	2.18756e+07	709070	1.40196e+07	0.36331	4.98843
Charantais T [R_PI482398]	835387	253139	2.52339e+07	624772	6.608e+06	4.24131	7.78137
Charantais T [R_PI482398]	1.18735e+06	50977.2	1.28284e+07	354627	6.95776e+06	0.277878	6.00156
Charantais T [R_PI482398]	1.16286e+06	50291.3	1.18408e+07	336809	7.21184e+06	0.49251	6.18836
Charantais T [R_PI482398]	1.04454e+06	49491.5	1.28439e+07	336573	6.3039e+06	4.52548	5.40754
Charantais T [R_PI482398]	2.0812e+06	146675	1.92901e+07	578191	1.0763e+07	0.16458	3.32294

## Sheet: sup_table_2
Experiment	Melon Genotype	Aphid Clone	Stachyose	Sucrose	Galactinol	Cucurbitacin B	Glycosylated Cucurbitacin B
1	Védrantais	none	2638.57	90015.8	61107.5	35.7521	923.694
1	Védrantais	none	3945.7	94989.4	69887.7	33.4307	719.206
1	Védrantais	none	1990.31	93086.6	55367.7	20.1278	950.443
1	Védrantais	none	978.327	76946.1	29731.1	70.8718	925.008
1	Védrantais	none	1825.07	60418.4	45227.5	55.0967	738.81
1	Védrantais	none	2436.89	96608.9	51474.6	95.5168	844.644
1	Védrantais	none	1965.35	106330	52132.9	97.8163	809.415
1	Védrantais	none	2451.76	107478	66786.4	31.149	813.422
1	Védrantais	none	1263.84	67714.4	35865.7	45.282	728.959
1	Védrantais [R_PI161375]	none	2088.55	81340.9	51500.8	88.7249	1028.69
1	Védrantais [R_PI161375]	none	1950.71	86628.5	40743.9	66.1998	897.331
1	Védrantais [R_PI161375]	none	1037.1	64028	33564.6	47.5089	928.629
1	Védrantais [R_PI161375]	none	1920.88	77421.8	49955	46.2237	857.228
1	Védrantais [R_PI161375]	none	1854.91	95540.8	40325.8	79.52	1043.38
1	Védrantais [R_PI161375]	none	1379.32	90975.8	33931	14.3071	1210.73
1	Védrantais [R_PI161375]	none	NA	NA	NA	14.8938	1454.1
1	Védrantais [R_PI161375]	none	2128.95	105147	44298.4	32.7305	1155.27
1	Védrantais [R_PI161375]	none	2052.49	101527	47689.7	43.5634	976.511
1	Védrantais	NM1	1382.13	87691.9	41896.2	14.4581	274.147
1	Védrantais	NM1	1924.03	95487.8	50186.7	6.63045	1029.85
1	Védrantais	NM1	2242.82	88304.4	54315.3	26.8255	847.099
1	Védrantais	NM1	2447.53	79263.5	68977.6	38.2149	1060.64
1	Védrantais	NM1	2545.29	88266.4	44448.2	3.15272	699.034
1	Védrantais	NM1	1603.72	75969.5	57454.5	33.1481	737.11
1	Védrantais	NM1	2445.44	80772.6	84587	78.3554	840.357
1	Védrantais	NM1	NA	NA	NA	39.0331	581.577
1	Védrantais	NM1	2146.44	110186	44894.1	8.91732	1047.77
1	Védrantais [R_PI161375]	NM1	2008.08	73692.8	61326.2	59.5689	1017.63
1	Védrantais [R_PI161375]	NM1	1828.71	74231.3	46259	24.3035	1254.47
1	Védrantais [R_PI161375]	NM1	2196	83527.4	67113.1	43.1154	1035.28
1	Védrantais [R_PI161375]	NM1	NA	NA	NA	6.98776	923.872
1	Védrantais [R_PI161375]	NM1	970.509	87543.2	52341.1	70.0377	794.311
1	Védrantais [R_PI161375]	NM1	2040.86	73760.9	48244	56.284	951.427
1	Védrantais [R_PI161375]	NM1	2631.18	88769.6	75759.5	10.5235	1005.39
1	Védrantais [R_PI161375]	NM1	1430.05	75595	46388	36.625	1057.86
1	Védrantais [R_PI161375]	NM1	2663.92	71111.5	50602.4	49.4099	974.946
1	Védrantais	GWD2	1855.85	102619	55917.3	32.9377	913.752
1	Védrantais	GWD2	2538.8	107754	53769.7	45.6247	735.225
1	Védrantais	GWD2	2902.2	119038	82206	44.9288	825.436
1	Védrantais	GWD2	2729.33	92855.6	56854.3	23.5447	968.255
1	Védrantais	GWD2	2956.06	92387.2	64598.4	77.7669	831.668
1	Védrantais	GWD2	2069.59	96590.7	49466.2	3.19331	790.061
1	Védrantais	GWD2	1456.64	67214.1	47216.7	49.9072	877.188
1	Védrantais	GWD2	2177.31	83827.1	51519.2	43.1132	595.331
1	Védrantais	GWD2	2706.96	95749.2	67652.6	6.3187	960.749
1	Védrantais [R_PI161375]	GWD2	1603.76	87914.1	45879.5	77.4568	992.563
1	Védrantais [R_PI161375]	GWD2	1187.34	81714.4	37779.1	12.9225	980.053
1	Védrantais [R_PI161375]	GWD2	1546.75	86153.2	45317.6	76.8996	1186
1	Védrantais [R_PI161375]	GWD2	2614.76	103053	66931.5	11.0499	1200
1	Védrantais [R_PI161375]	GWD2	2556.83	96695.2	59076.1	89.4864	857.738
1	Védrantais [R_PI161375]	GWD2	3235.46	97327	67318.7	78.2405	1082.27
1	Védrantais [R_PI161375]	GWD2	2051.99	86073.8	38188.2	91.1952	1039.55
1	Védrantais [R_PI161375]	GWD2	NA	NA	NA	26.7917	972.057
1	Védrantais [R_PI161375]	GWD2	2900.3	87589	59338.4	40.8701	1260.3
2	Védrantais	None	4376.3	116353	61199.7	300.082	2081.56
2	Védrantais	None	5288.44	110462	52553.5	148.022	2191.15
2	Védrantais	None	5835.23	140467	71238.8	93.5736	2844.75
2	Védrantais	None	4063.4	113867	45456	202.816	2193.3
2	Védrantais	None	3752.63	115325	44377.5	108.848	2288.56
2	Védrantais	None	3738.33	149635	38312.2	138.683	2572.92
2	Védrantais [R_PI161375]	None	3251.89	110571	36706.1	346.281	1978.37
2	Védrantais [R_PI161375]	None	3697.55	113639	48703.1	95.1158	2290.82
2	Védrantais [R_PI161375]	None	5773.28	138277	66921.7	127.932	2288.84
2	Védrantais [R_PI161375]	None	4315.52	93802.9	45913.1	91.4273	2128.77
2	Védrantais [R_PI161375]	None	5664.83	87931.5	52016.5	133.908	2735.57
2	Védrantais [R_PI161375]	None	7036.72	111971	52654.6	190.506	3358.31
2	Védrantais [R_PI161375]	None	3843.47	112634	35813.6	151.513	2297.18
2	Védrantais	NM1	4888.18	102616	35964.8	70.1782	1370.88
2	Védrantais	NM1	3360.97	118100	33836.7	83.9014	2245.33
2	Védrantais	NM1	6773.55	121746	49166.6	284.055	1995.85
2	Védrantais	NM1	5399.89	121638	39546.5	70.4139	2167.42
2	Védrantais	NM1	5093.32	85904.8	44645.9	38.7241	1532.84
2	Védrantais	NM1	4560.13	88677.1	46529.5	210.298	2133.89
2	Védrantais [R_PI161375]	NM1	4678.94	79448.1	46170.3	62.5908	1609.94
2	Védrantais [R_PI161375]	NM1	3944.63	86400.3	42305.8	63.793	2232.39
2	Védrantais [R_PI161375]	NM1	3262.55	70956.6	36957.2	59.9691	1897.65
2	Védrantais [R_PI161375]	NM1	4242.36	129786	54935.8	130.985	2805.83
2	Védrantais [R_PI161375]	NM1	5067.7	69864.2	119802	123.484	2267.06
2	Védrantais [R_PI161375]	NM1	2784.99	82511.6	36863.6	104.858	2854.91
2	Védrantais	C6	5257.31	125830	43340.5	117.59	1813.44
2	Védrantais	C6	3937.54	129883	26020.9	357.328	1720.35
2	Védrantais	C6	4491.64	150813	38098.5	89.8198	2255.55
2	Védrantais	C6	5400.04	129397	40672.6	98.7079	1839.11
2	Védrantais	C6	3254.07	123093	35669.7	274.931	2122.94
2	Védrantais	C6	2677.66	72358.5	29056.7	266.4	3453.37
2	Védrantais	C6	4192.54	112235	41799	64.2999	2498.55
2	Védrantais [R_PI161375]	C6	4246.18	94849.4	35066.6	150.71	2715.98
2	Védrantais [R_PI161375]	C6	4061.66	120964	31762.6	347.337	2947.74
2	Védrantais [R_PI161375]	C6	3164.89	99349	35631.5	101.554	2625.91
2	Védrantais [R_PI161375]	C6	6029.72	139743	64385.5	219.945	3070.39
2	Védrantais [R_PI161375]	C6	3647.79	96349.7	34310.9	131.912	2121.5
2	Védrantais [R_PI161375]	C6	2617.98	90026.9	35720.3	57.7849	1758.07
2	Védrantais [R_PI161375]	C6	3316.8	121641	32654.3	102.929	2140.85

## Sheet: sup_table_3
Metabolites	Okra	Melon
Sucrose	614863	547694
Sucrose	584692	387920
Sucrose	465374	564239
Sucrose	536943	487517
Sucrose	495207	366499
Trehalose	12291.2	11428.2
Trehalose	7915.03	15362.3
Trehalose	3792.91	7825.36
Trehalose	4785.54	10172.8
Trehalose	9148.62	13045.2
Galactinol	1706.17	4478.09
Galactinol	1226.27	5561.11
Galactinol	419.055	5236.5
Galactinol	474.489	4570.27
Galactinol	1254.62	3261.07
Raffinose	3544.96	52567.3
Raffinose	3299.98	79133
Raffinose	1227.93	56705
Raffinose	1540.21	49848.6
Raffinose	3356.04	68210.5
Stachyose	0	13462.4
Stachyose	0	48488.7
Stachyose	0	7025
Stachyose	0	4042.87
Stachyose	0	11126
Cucurbitacin B	0	0.737258
Cucurbitacin B	0	0.319192
Cucurbitacin B	0	0.177393
Cucurbitacin B	0	0.215403
Cucurbitacin B	0	0.073979
Glycosylated Cucurbitacin B	0	13.1978
Glycosylated Cucurbitacin B	0	9.3227
Glycosylated Cucurbitacin B	0	14.035
Glycosylated Cucurbitacin B	0	12.1222
Glycosylated Cucurbitacin B	0	5.10737

## Sheet: sup_table_4
	Stachyose	Trehalose	Sucrose	Raffinose	Galactinol	Cucurbitacin B	Glycosylated Cucurbitacin B
t0	29248.6	1.56535e+06	49746.2	27176	79187.6	0	0
t0	32355.6	2.11212e+06	102204	11277.3	55701.9	0	0
t0	52668.2	1.57321e+06	52277.8	16655.5	91530.1	0	0
t0	72000.1	1.37127e+06	44640.6	15627.4	118783	0	0
3h	674.565	2.18492e+06	8420.69	17632.5	9750.88	0	0
3h	5675.06	2.3478e+06	20572.6	22063.7	18859.4	0	0
3h	2848.32	1.59362e+06	8825.48	10512.5	13764	0	0
6h	1235.93	2.12897e+06	14642.7	28948.4	2739.56	0	0
6h	387.411	2.38755e+06	3823.83	13516.2	1113.76	0	0
6h	567.48	2.21264e+06	9137.49	13371.2	4622.96	0	0
6h	2656.23	1.47747e+06	10247.9	9281.87	3636.85	0	0
23h	983.978	2.54802e+06	12585.3	37950	13427.5	0	0
23h	676.672	3.59747e+06	12605.4	23342.3	1265.98	0	0
23h	240.226	2.89245e+06	7274.53	16049.4	2359.41	0	0
23h	3057.57	1.76233e+06	9590.63	13635.2	1486.69	0	0

## Sheet: sup_table_5
Experiment	Melon genotype	Aphid Clone	Stachyose	Sucrose	Galactinol
1	Védrantais	NM1	3.74281	0.138926	0.543009
1	Védrantais	NM1	1.96435	0.190959	0.386292
1	Védrantais	NM1	2.48322	0.291296	0.580349
1	Védrantais	NM1	1.01147	0.200399	0.407065
1	Védrantais	NM1	1.21637	0.110177	0.418474
1	Védrantais	NM1	4.03584	0.200779	0.389013
1	Védrantais	NM1	4.0939	0.568919	0.545555
1	Védrantais	NM1	5.0458	0.30046	0.585452
1	Védrantais	GWD2	3.17696	0.065096	0.317744
1	Védrantais	GWD2	5.94221	0.121544	0.68696
1	Védrantais	GWD2	3.54455	0.0452321	0.329803
1	Védrantais	GWD2	5.32255	0.10602	0.658619
1	Védrantais	GWD2	5.32109	0.108778	0.610577
1	Védrantais	GWD2	2.88185	0.0459373	0.248246
1	Védrantais	GWD2	4.46297	0.13031	0.513582
1	Védrantais	GWD2	4.78595	0.0501487	0.4162
1	Védrantais	GWD2	2.96565	0.0424948	0.452706
1	Védrantais [R_PI161375]	NM1	0.263795	0.0508364	0.0486801
1	Védrantais [R_PI161375]	NM1	0.297141	0.07489	0.0880199
1	Védrantais [R_PI161375]	NM1	0.895467	0.104069	0.313759
1	Védrantais [R_PI161375]	NM1	1.37512	0.0625772	0.183195
1	Védrantais [R_PI161375]	NM1	0.412466	0.110525	0.262796
1	Védrantais [R_PI161375]	NM1	0.358862	0.110803	0.0367085
1	Védrantais [R_PI161375]	NM1	0.135096	0.0700938	0.206762
1	Védrantais [R_PI161375]	NM1	0.0733096	0.0716565	0.32886
1	Védrantais [R_PI161375]	GWD2	5.97736	0.205541	0.462786
1	Védrantais [R_PI161375]	GWD2	7.20309	0.0484293	0.775187
1	Védrantais [R_PI161375]	GWD2	3.91974	0.0692324	0.503961
1	Védrantais [R_PI161375]	GWD2	4.64228	0.127595	0.624277
1	Védrantais [R_PI161375]	GWD2	1.62678	0.0592344	0.319713
1	Védrantais [R_PI161375]	GWD2	1.50032	0.064114	0.249422
1	Védrantais [R_PI161375]	GWD2	2.83165	0.0766009	0.569615
1	Védrantais [R_PI161375]	GWD2	4.71089	0.130488	0.597715
2	Védrantais	NM1	2.23305	0.206483	0.380114
2	Védrantais	NM1	2.48374	0.208992	0.405079
2	Védrantais	NM1	2.45389	0.257265	0.508206
2	Védrantais	NM1	2.04473	0.259569	0.400064
2	Védrantais	NM1	1.73742	0.273213	0.323474
2	Védrantais	NM1	2.90954	0.484464	0.42652
2	Védrantais	C6	1.63223	0.132199	0.46411
2	Védrantais	C6	2.22776	0.120463	0.740298
2	Védrantais	C6	2.26707	0.192189	0.401211
2	Védrantais	C6	1.94364	0.199651	0.428896
2	Védrantais	C6	3.49679	0.289493	0.55831
2	Védrantais	C6	3.02471	0.195004	0.513535
2	Védrantais	C6	1.31444	0.13451	0.332604
2	Védrantais [R_PI161375]	NM1	0.498568	0.0851315	0.116593
2	Védrantais [R_PI161375]	NM1	0.605168	0.0729673	0.133407
2	Védrantais [R_PI161375]	NM1	0.806259	0.0841307	0.209117
2	Védrantais [R_PI161375]	NM1	0.220245	0.0248158	0.0871278
2	Védrantais [R_PI161375]	NM1	0.416408	0.0700555	0.054408
2	Védrantais [R_PI161375]	C6	2.39822	0.220892	0.519238
2	Védrantais [R_PI161375]	C6	2.32895	0.195327	0.501509
2	Védrantais [R_PI161375]	C6	1.30185	0.0681417	0.246437
2	Védrantais [R_PI161375]	C6	1.9773	0.16721	0.352259
2	Védrantais [R_PI161375]	C6	1.68546	0.0778945	0.439793
2	Védrantais [R_PI161375]	C6	2.00506	0.158758	0.524113
2	Védrantais [R_PI161375]	C6	2.847	0.186725	0.444869

## Sheet: sup_table_6
Experiment	Melon Genotype	Aphid Clone	Stachyose	Sucrose	Galactinol
1	None = Fasted	NM1	84.7216	1034.52	2761.26
1	None = Fasted	NM1	nd	799.086	1257.66
1	None = Fasted	NM1	135.699	1714.15	2751.16
1	None = Fasted	NM1	145.868	1013.38	5337.52
1	None = Fasted	NM1	284.153	2454.06	3240.08
1	None = Fasted	NM1	71.1379	1588.29	9112.41
1	None = Fasted	GWD2	1661.69	2212.44	4133.01
1	None = Fasted	GWD2	574.323	2574.78	2559.08
1	None = Fasted	GWD2	1261.15	5502.82	4718.45
1	None = Fasted	GWD2	2257.92	3876.49	7251.6
1	None = Fasted	GWD2	1967.82	11637.6	4899.59
1	None = Fasted	GWD2	586.214	3657.23	1944.57
1	None = Fasted	GWD2	618.254	1077.29	2136.84
1	None = Fasted	GWD2	456.483	1689.14	1551.23
1	None = Fasted	GWD2	749.061	3086.17	3858.52
1	Védrantais	NM1	5173.07	12182.7	22750
1	Védrantais	NM1	3779.46	18234.3	19386.7
1	Védrantais	NM1	5569.43	25722.8	31521.9
1	Védrantais	NM1	2475.61	15884.4	28078.4
1	Védrantais	NM1	3096.02	9724.89	18600.4
1	Védrantais	NM1	6472.37	15253.1	22350.5
1	Védrantais	NM1	10011.4	45953.1	46146.9
1	Védrantais	NM1	4157.84	13360.7	21313.5
1	Védrantais	NM1	10830.5	33106.6	26283.3
1	Védrantais	GWD2	5895.97	6680.06	17767.4
1	Védrantais	GWD2	15086.1	13096.9	36937.6
1	Védrantais	GWD2	10287	5384.33	27111.8
1	Védrantais	GWD2	14527	9844.6	37445.3
1	Védrantais	GWD2	15729.5	10049.7	39442.3
1	Védrantais	GWD2	5964.26	4437.12	12279.8
1	Védrantais	GWD2	6500.96	8758.69	24249.7
1	Védrantais	GWD2	10420.5	4203.82	21442.3
1	Védrantais	GWD2	8027.89	4068.85	30626.7
1	Védrantais [R_PI161375]	NM1	529.723	3746.28	2985.37
1	Védrantais [R_PI161375]	NM1	543.386	5559.18	4071.71
1	Védrantais [R_PI161375]	NM1	1966.44	8692.62	21057.3
1	Védrantais [R_PI161375]	NM1	940.438	3717.8	8918.97
1	Védrantais [R_PI161375]	NM1	1334.57	5478.22	9588.62
1	Védrantais [R_PI161375]	NM1	841.788	8152.42	12678.3
1	Védrantais [R_PI161375]	NM1	944.23	9835.9	2781.02
1	Védrantais [R_PI161375]	NM1	193.194	5298.74	9591.28
1	Védrantais [R_PI161375]	NM1	195.291	5095.6	16641.1
1	Védrantais [R_PI161375]	GWD2	9586.23	18070	21232.4
1	Védrantais [R_PI161375]	GWD2	8552.49	3957.37	29285.9
1	Védrantais [R_PI161375]	GWD2	6062.88	5964.59	22838.3
1	Védrantais [R_PI161375]	GWD2	12138.5	13149.1	41783.8
1	Védrantais [R_PI161375]	GWD2	4159.4	5727.68	18887.4
1	Védrantais [R_PI161375]	GWD2	4854.24	6240.02	16790.7
1	Védrantais [R_PI161375]	GWD2	5810.52	6593.33	21752.6
1	Védrantais [R_PI161375]	GWD2	6984.44	9445.58	29398.4
1	Védrantais [R_PI161375]	GWD2	13663	11429.3	35467.4
2	None = Fasted	NM1	196.101	963.951	1226.28
2	None = Fasted	NM1	341.349	1980.41	1280.6
2	None = Fasted	NM1	215.484	1244.8	1370.8
2	None = Fasted	C6	248.433	475.469	1242.37
2	None = Fasted	C6	504.346	4400.41	1492.35
2	None = Fasted	C6	75.1946	325.613	405.257
2	None = Fasted	C6	85.692	7208.47	1039.15
2	None = Fasted	C6	268.387	4746.09	1804.4
2	None = Fasted	C6	159.363	2701.6	1451.8
2	None = Fasted	C6	168.429	2830.36	1342.2
2	Védrantais	NM1	7122.87	26007.6	11969.1
2	Védrantais	NM1	10915.6	21188.4	13670.7
2	Védrantais	NM1	8347.77	24681.9	13706.5
2	Védrantais	NM1	16621.6	31321	24986.7
2	Védrantais	NM1	11041.3	31573.4	15821.1
2	Védrantais	NM1	8849.25	23470.3	14441.8
2	Védrantais	NM1	13267.9	42960.9	19845.7
2	Védrantais	C6	8581.13	16634.7	20114.8
2	Védrantais	C6	8771.9	15646.1	19263.2
2	Védrantais	C6	10182.9	28984.6	15285.5
2	Védrantais	C6	10495.7	25834.2	17444.3
2	Védrantais	C6	11378.8	35634.6	19914.8
2	Védrantais	C6	8099.16	14110.2	14921.6
2	Védrantais	C6	5510.83	15096.7	13902.5
2	Védrantais [R_PI161375]	NM1	1555.79	1919.39	2766.25
2	Védrantais [R_PI161375]	NM1	2332.77	6763.53	5383.11
2	Védrantais [R_PI161375]	NM1	2387.16	6304.39	5643.9
2	Védrantais [R_PI161375]	NM1	2630.46	5969.62	7728.39
2	Védrantais [R_PI161375]	NM1	934.358	3220.73	4786.43
2	Védrantais [R_PI161375]	NM1	2110.23	4894.37	6518.21
2	Védrantais [R_PI161375]	C6	10183.3	20951.4	18207.9
2	Védrantais [R_PI161375]	C6	9459.42	23627.5	15929.2
2	Védrantais [R_PI161375]	C6	4120.22	6769.81	8780.89
2	Védrantais [R_PI161375]	C6	11922.5	23366.5	22680.4
2	Védrantais [R_PI161375]	C6	6148.2	7505.12	15089.7
2	Védrantais [R_PI161375]	C6	5249.21	14292.5	18721.5
2	Védrantais [R_PI161375]	C6	9442.95	22713.5	14526.9

## Sheet: sup_table_7
Aphids samples	Aphid clone	On melon genotype	Area_Cb/mg	Area_Cb-Glc/mg
PC1	NM1	Control_fasting	57.6123	0
PC2	NM1	Control_fasting	57.7824	0
PC3	NM1	Control_fasting	0	0
PC4	NM1	Control_fasting	0	0
PC5	NM1	Control_fasting	0	0
PC6	NM1	Control_fasting	0	0
PC10	GWD2	Control_fasting	55.4122	0
PC11	GWD2	Control_fasting	37.0343	0
PC12	GWD2	Control_fasting	27.5849	0
PC13	GWD2	Control_fasting	0	0
PC14	GWD2	Control_fasting	39.2393	0
PC15	GWD2	Control_fasting	0	0
PC16	GWD2	Control_fasting	116.115	0
PC17	GWD2	Control_fasting	12.3624	0
PC18	GWD2	Control_fasting	0	0
P1	NM1	Védrantais	0	0
P2	NM1	Védrantais	0	0
P3	NM1	Védrantais	0	0
P4	NM1	Védrantais	0	0
P5	NM1	Védrantais	0	0
P6	NM1	Védrantais	0	0
P7	NM1	Védrantais	0	0
P8	NM1	Védrantais	0	0
P9	NM1	Védrantais	0	0
P10	GWD2	Védrantais	0	0
P11	GWD2	Védrantais	0	0
P12	GWD2	Védrantais	0	0
P13	GWD2	Védrantais	0	0
P14	GWD2	Védrantais	0	0
P15	GWD2	Védrantais	0	0
P16	GWD2	Védrantais	0	0
P17	GWD2	Védrantais	0	0
P18	GWD2	Védrantais	0	0
P19	NM1	[Védrantais]R_PI161375	0	0
P20	NM1	[Védrantais]R_PI161375	0	0
P21	NM1	[Védrantais]R_PI161375	0	0
P22	NM1	[Védrantais]R_PI161375	0	0
P23	NM1	[Védrantais]R_PI161375	0	0
P24	NM1	[Védrantais]R_PI161375	0	0
P25	NM1	[Védrantais]R_PI161375	0	0
P26	NM1	[Védrantais]R_PI161375	0	0
P27	NM1	[Védrantais]R_PI161375	0	0
P28	GWD2	[Védrantais]R_PI161375	0	0
P29	GWD2	[Védrantais]R_PI161375	0	0
P30	GWD2	[Védrantais]R_PI161375	0	0
P31	GWD2	[Védrantais]R_PI161375	0	0
P32	GWD2	[Védrantais]R_PI161375	0	0
P33	GWD2	[Védrantais]R_PI161375	29.5309	0
P34	GWD2	[Védrantais]R_PI161375	0	0
P35	GWD2	[Védrantais]R_PI161375	0	0
P36	GWD2	[Védrantais]R_PI161375	14.5906	0

## Sheet: sup_table_8
Experiment	Melon Genotype	Aphid Clone	Batch Weight in mg
1	None = Fasted	NM1	23.7
1	None = Fasted	NM1	18
1	None = Fasted	NM1	25.3
1	None = Fasted	NM1	25.1
1	None = Fasted	NM1	25.1
1	None = Fasted	NM1	13.5
1	None = Fasted	GWD2	22.3
1	None = Fasted	GWD2	25.9
1	None = Fasted	GWD2	25.9
1	None = Fasted	GWD2	28.1
1	None = Fasted	GWD2	29.2
1	None = Fasted	GWD2	27.8
1	None = Fasted	GWD2	26.2
1	None = Fasted	GWD2	29.5
1	None = Fasted	GWD2	27.8
1	Védrantais	NM1	24.6
1	Védrantais	NM1	35
1	Védrantais	NM1	27.8
1	Védrantais	NM1	26.8
1	Védrantais	NM1	20.1
1	Védrantais	NM1	29.4
1	Védrantais	NM1	25.6
1	Védrantais	NM1	29.1
1	Védrantais	NM1	30.6
1	Védrantais	GWD2	34
1	Védrantais	GWD2	39.3
1	Védrantais	GWD2	33.9
1	Védrantais	GWD2	31.8
1	Védrantais	GWD2	38.2
1	Védrantais	GWD2	28.8
1	Védrantais	GWD2	26.3
1	Védrantais	GWD2	29.7
1	Védrantais	GWD2	40.2
1	Védrantais [R_PI161375]	NM1	10.1
1	Védrantais [R_PI161375]	NM1	10.6
1	Védrantais [R_PI161375]	NM1	10.5
1	Védrantais [R_PI161375]	NM1	9.7
1	Védrantais [R_PI161375]	NM1	3.6
1	Védrantais [R_PI161375]	NM1	7.4
1	Védrantais [R_PI161375]	NM1	3.6
1	Védrantais [R_PI161375]	NM1	10.9
1	Védrantais [R_PI161375]	NM1	10.3
1	Védrantais [R_PI161375]	GWD2	23.5
1	Védrantais [R_PI161375]	GWD2	22.5
1	Védrantais [R_PI161375]	GWD2	19.9
1	Védrantais [R_PI161375]	GWD2	25.1
1	Védrantais [R_PI161375]	GWD2	19.3
1	Védrantais [R_PI161375]	GWD2	16.3
1	Védrantais [R_PI161375]	GWD2	21.3
1	Védrantais [R_PI161375]	GWD2	21.7
1	Védrantais [R_PI161375]	GWD2	20.7
2	None = Fasted	NM1	25.8
2	None = Fasted	NM1	26.4
2	None = Fasted	NM1	27.2
2	None = Fasted	C6	20.2
2	None = Fasted	C6	17.4
2	None = Fasted	C6	27
2	None = Fasted	C6	27.1
2	None = Fasted	C6	21.5
2	None = Fasted	C6	23.2
2	None = Fasted	C6	14.7
2	Védrantais	NM1	28.9
2	Védrantais	NM1	25
2	Védrantais	NM1	29.3
2	Védrantais	NM1	15
2	Védrantais	NM1	20.4
2	Védrantais	NM1	26.1
2	Védrantais	NM1	27.1
2	Védrantais	C6	22.8
2	Védrantais	C6	23.1
2	Védrantais	C6	22.1
2	Védrantais	C6	23
2	Védrantais	C6	22.1
2	Védrantais	C6	23.2
2	Védrantais	C6	22.2
2	Védrantais [R_PI161375]	NM1	15.1
2	Védrantais [R_PI161375]	NM1	15.2
2	Védrantais [R_PI161375]	NM1	19.3
2	Védrantais [R_PI161375]	NM1	15.2
2	Védrantais [R_PI161375]	NM1	13.4
2	Védrantais [R_PI161375]	NM1	12.4
2	Védrantais [R_PI161375]	NM1	16.2
2	Védrantais [R_PI161375]	C6	23.3
2	Védrantais [R_PI161375]	C6	23.3
2	Védrantais [R_PI161375]	C6	26
2	Védrantais [R_PI161375]	C6	24
2	Védrantais [R_PI161375]	C6	25.1
2	Védrantais [R_PI161375]	C6	24.8
2	Védrantais [R_PI161375]	C6	22.6
